# Supplementary material for: The Effect of Maternal Dietary Patterns on Birth Weight for Gestational Age: Findings from the MAMI-MED Cohort
Source: Nutrients. 2023 Apr 16;15(8):1922. doi: 10.3390/nu15081922 (PMC10147093; doi:10.3390/nu15081922)
Supplement: Supplementary file 1 [file nutrients-15-01922-s001.zip]

Archive with 1 entries (1 files):
- nutrients-2279572-supplementary.pdf
